# Supplementary material for: Effect of a Functional Phospholipid Metabolome-Protein Association Pathway on the Mechanism of COVID-19 Disease Progression
Source: Int J Biol Sci. 2022 Jul 11;18(12):4618–28. doi: 10.7150/ijbs.72450 (PMC9305269; doi:10.7150/ijbs.72450)
Supplement: Supplementary file 2 — Supplementary table 1. [file ijbsv18p4618s2.xlsx]

## Sheet: Table S1
	Health	Mild	Severe	p	Patient/Health		Severe/Mild
					log2(FC)	p	log2(FC)	p
N	17	40	8
OAA	236880.00 [212045.00, 268707.50]	84543.50 [63674.00, 267145.00]	281150.00 [120803.50, 315510.00]	0.01	-0.658469	0.000665878	0.680239	0.105141
MA	338070.00 [284270.00, 386202.50]	265020.00 [223195.00, 333645.00]	235230.00 [184557.50, 274295.00]	0.03	-0.317944	0.0212263	-0.19281	0.344051
α-KGA	1489450.00 [1353325.00, 1597025.00]	1069050.00 [773702.50, 1502175.00]	992325.00 [640252.50, 1157850.00]	0.017	-0.32219	0.00618856	-0.378443	0.13358
CA	41312.00 [32376.25, 62403.75]	79627.00 [53960.00, 94053.75]	54552.00 [48750.75, 68103.75]	0.001	0.71862	<0.001	-0.297522	0.179976
Succ	2749600.00 [2099225.00, 3360325.00]	1960900.00 [1661475.00, 2485825.00]	2881900.00 [1814875.00, 3605475.00]	0.024	-0.332146	0.0581736	0.340839	0.213218
TCA Sum	4834431.00 [4295032.75, 5510296.00]	3787413.00 [3283239.50, 4623777.00]	4453712.00 [3746045.50, 4743114.50]	0.008	-0.329031	0.00564951	0.122528	0.400212
LA	169240.00 [104468.75, 257527.50]	118305.00 [93304.50, 184175.00]	114042.00 [75937.75, 145810.00]	0.226	-0.388682	0.210152	-0.41099	0.150533
AA	5990.20 [4895.45, 7482.90]	9291.00 [6374.12, 11503.75]	7299.65 [5997.60, 8821.67]	0.008	0.672355	<0.001	-0.427197	0.0438274
DTA	259820.00 [184580.00, 312035.00]	224230.00 [175332.50, 320712.50]	239855.00 [205955.00, 269025.00]	0.933	0.0573555	0.778212	-0.296948	0.143897
DPA	276135.00 [177187.50, 324060.00]	143085.00 [101510.00, 223387.50]	162210.00 [108965.00, 172755.00]	0.042	-0.549456	0.0399376	-0.244757	0.339906
EPA	917325.00 [554260.00, 1331100.00]	236995.00 [171772.50, 344452.50]	194650.00 [187715.00, 260335.00]	<0.001	-1.77851	<0.001	0.310715	0.661333
DHA	67626.50 [54284.50, 97983.50]	28418.00 [23604.75, 37746.25]	27694.50 [22275.50, 31453.75]	<0.001	-1.21993	<0.001	-0.179086	0.429275
DSA	166120.00 [137965.00, 326667.50]	199960.00 [152717.50, 337285.00]	177610.00 [140975.00, 458852.50]	0.806	0.27698	0.376378	0.26915	0.626009
DA	714175.00 [651125.00, 769292.50]	798515.00 [732977.50, 944390.00]	874975.00 [804482.50, 986562.50]	0.013	0.199976	0.0044805	0.140917	0.23255
PI	49830.50 [38515.00, 61684.00]	31428.00 [16181.25, 49041.25]	18509.00 [15040.25, 24001.00]	0.002	-0.745857	0.00304523	-0.68269	0.0179036
PA	60376.50 [48358.75, 73457.75]	34677.50 [20884.75, 51396.25]	21461.50 [16607.50, 36499.25]	0.002	-0.652489	0.00224962	-0.367256	0.412514
PMeOH	18810.00 [13671.25, 28917.00]	10888.00 [6044.62, 16071.75]	4100.45 [2836.38, 8642.42]	0.001	-0.970323	0.00306854	-0.617588	0.265308
Sph	79966.00 [54523.50, 92500.75]	19144.50 [13314.25, 35443.00]	27002.00 [14607.08, 47212.75]	<0.001	-1.36722	0.00087026	-0.107065	0.806811
PIP2	92250.50 [42684.75, 117792.50]	198045.00 [129310.00, 325290.00]	285165.00 [169350.75, 482845.00]	<0.001	1.44893	<0.001	0.255323	0.574966
SM	2713450.00 [2456675.00, 2934875.00]	1442700.00 [931277.50, 1919425.00]	829675.00 [439110.00, 1406775.00]	<0.001	-0.952016	<0.001	-0.735924	0.0273284
PE	111650.00 [44659.25, 137672.50]	222600.00 [153452.50, 378062.50]	298300.00 [175985.00, 556580.00]	0.001	1.39979	<0.001	0.0987726	0.807172
PG	64029.00 [46336.75, 89794.00]	114005.00 [84050.25, 156597.50]	133405.00 [107729.50, 207782.50]	<0.001	0.895983	<0.001	0.250967	0.361673
PS	23660.00 [14745.25, 39200.25]	84599.00 [52532.75, 161947.50]	77452.50 [44337.00, 167455.00]	<0.001	1.92596	<0.001	-0.341687	0.527679
Cer-1-P	28104.00 [22142.00, 43793.25]	36461.50 [26453.00, 49169.75]	42196.50 [30789.00, 51845.75]	0.21	0.388009	0.0554567	0.151841	0.59362
Cer	8079.40 [4953.05, 10267.75]	15592.00 [11547.00, 32483.50]	20666.00 [16662.00, 33868.00]	<0.001	1.71927	<0.001	-0.0130785	0.971057
GSLs	16877.50 [11157.80, 27814.25]	42706.50 [23226.25, 54202.25]	44360.00 [38640.50, 69718.50]	0.001	1.2481	<0.001	0.578637	0.292477
PC	648975.00 [567635.00, 930435.00]	922590.00 [615317.50, 1384775.00]	1256850.00 [949612.50, 2401750.00]	0.018	0.987947	0.00754294	1.1871	0.282855
DAG	17841.00 [7228.97, 23660.50]	20953.00 [10905.50, 31572.75]	19050.50 [8119.45, 31791.75]	0.29	0.48813	0.0733451	0.320113	0.650627
LysoPI	5324.00 [3891.98, 9161.17]	8121.75 [4367.15, 12036.25]	11959.50 [6580.67, 14732.75]	0.002	0.510981	0.069309	0.219772	0.524192
LysoPE	20310.00 [17175.50, 23754.00]	4833.85 [3879.40, 8460.95]	5109.75 [4404.25, 6238.15]	<0.001	-1.62311	<0.001	-0.409643	0.147896
LysoPA	311700.00 [288740.00, 345272.50]	204635.00 [168587.50, 244330.00]	176195.00 [137867.50, 226022.50]	<0.001	-0.573206	<0.001	-0.23869	0.20024
LysoPG	6619.30 [5015.28, 8725.85]	3692.60 [2380.40, 5908.80]	3698.50 [2105.00, 5513.42]	0.003	-0.577403	0.00738199	-0.176625	0.633643
LysoPC	165630.00 [115940.00, 238755.00]	26607.50 [16653.00, 35000.75]	18168.50 [12599.83, 30902.75]	<0.001	-2.46828	<0.001	-0.622081	0.119787
LysoPS	5782.00 [4911.80, 6379.38]	2047.70 [1713.40, 2711.98]	1803.90 [1270.52, 2041.70]	<0.001	-1.2505	<0.001	-0.459088	0.0958032
