# Supplementary material for: Effect of a Functional Phospholipid Metabolome-Protein Association Pathway on the Mechanism of COVID-19 Disease Progression
Source: Int J Biol Sci. 2022 Jul 11;18(12):4618–28. doi: 10.7150/ijbs.72450 (PMC9305269; doi:10.7150/ijbs.72450)
Supplement: Supplementary file 3 — Supplementary table 2. [file ijbsv18p4618s3.xlsx]

## Sheet: Table S2
	CerP	PIP2	PC	PS	PE	LysoPI	Cer	GSLs	DAG	PA	PI	PS	LysoPC	LysoPG	LysoPS	LysoPE	LysoPA	Sph	SM	OAA	MA	α-KGA	CA	Succ	DSA	DA	EPA	DHA	LAC	AA	DTA	DPA	Coenzyme Q	LCAT	PLCH1	PLTP	WBC	NEU	NEU.	LYM	LYM.	MONO	MONO.	BASO	BASO.	EOS	EOS.	SAA	CRP
CerP	1	-0.111893	-0.172339	-0.0615362	-0.193839	0.843987	0.903428	0.948876	-0.127788	0.985749	0.988926	0.953529	0.989051	0.945777	0.972135	0.327915	-0.417039	0.975334	-0.315823	0.964957	-0.371872	-0.41825	0.951514	-0.418784	-0.175977	-0.664784	0.829328	0.791255	-0.108397	0.628069	-0.316892	-0.284903	0.7779	0.0487727	0.237248	0.0134875	-0.088056	-0.0924332	-0.0890764	0.00910583	0.0883667	0.0294237	0.0828327	-0.0461238	-0.0708084	-0.0766691	-0.0705991	-0.108121	0.0108583
PIP2	0.260477	1	0.280162	0.457572	0.987635	0.203699	0.0261035	-0.101086	0.578684	-0.113887	-0.118747	-0.114047	-0.113885	-0.0485897	-0.116455	-0.174674	0.11225	-0.116833	0.115242	-0.0778933	0.246321	0.0935056	-0.1231	0.0454478	0.147196	0.221609	-0.142604	-0.120354	0.169057	0.0517839	0.246735	0.127732	-0.0720179	0.119783	0.044199	-0.0776291	0.105424	0.156632	0.211808	-0.128592	-0.199234	0.079358	-0.0143061	-0.0647828	-0.107537	-0.174671	-0.188659	-0.0214417	0.0497704
PC	0.0817274	0.00415344	1	0.204178	0.293511	-0.0757011	-0.112234	-0.173443	0.4962	-0.176124	-0.170835	-0.180646	-0.17188	-0.13064	-0.161425	-0.150038	0.163986	-0.182628	0.0276444	-0.128416	0.307942	0.191241	-0.176042	0.119184	0.145859	0.257516	-0.23707	-0.215287	-0.00237578	-0.069208	0.0661454	-0.0224859	-0.152984	0.135188	-0.0456143	-0.063728	0.0375154	0.0759202	0.12782	-0.1377	-0.174491	0.128113	0.129928	-0.0375859	-0.0690593	-0.0404665	-0.0201761	0.0226112	0.0536933
PS	0.536913	1.178e-06	0.0385709	1	0.447111	0.121625	0.0310781	-0.0670176	0.344383	-0.0658216	-0.0591745	-0.067584	-0.0621221	0.00787013	-0.0481339	0.094499	0.206528	-0.058546	0.257335	-0.0864557	0.0536532	0.0739029	-0.0397266	0.0519306	0.258007	0.0682657	-0.12718	-0.068921	0.131017	0.119721	0.200375	0.095039	-0.0219201	0.0628341	0.117119	-0.0204862	-0.0205014	-0.0763112	-0.158761	0.103357	0.119789	0.0634662	0.065896	-0.0246459	0.0490178	0.14517	0.232177	-0.257017	-0.135472
PE	0.0497754	4.22948e-83	0.00262083	2.19456e-06	1	0.115847	-0.069483	-0.192392	0.571938	-0.198048	-0.199932	-0.203965	-0.194964	-0.121133	-0.187895	-0.20379	0.142181	-0.201528	0.134307	-0.155248	0.309464	0.151441	-0.194258	0.0840814	0.165467	0.271556	-0.226747	-0.201051	0.182423	0.0185887	0.275649	0.154663	-0.155166	0.106814	0.0388598	-0.0702813	0.114734	0.167321	0.226198	-0.133919	-0.214241	0.0797104	-0.0226825	-0.0586962	-0.112422	-0.161071	-0.179457	0.0063936	0.0636331
LysoPI	4.42721e-29	0.0390384	0.447256	0.22101	0.243898	1	0.897946	0.827799	0.100042	0.874968	0.857627	0.88504	0.838663	0.822569	0.787661	0.352091	-0.30082	0.86918	-0.222009	0.867104	-0.248425	-0.325741	0.734543	-0.406067	-0.0574543	-0.604444	0.781395	0.724358	0.000726306	0.59443	-0.160599	-0.155205	0.723288	0.135026	0.194843	-0.0337904	-0.0818337	-0.0929687	-0.100349	0.0368473	0.109547	0.027761	0.0741352	-0.0501893	-0.0731423	-0.124887	-0.108817	-0.160731	0.0228776
Cer	6.21421e-39	0.793527	0.259017	0.755318	0.485544	8.78291e-38	1	0.901428	-0.00622647	0.923844	0.892679	0.948277	0.876361	0.816395	0.80903	0.296771	-0.429654	0.940787	-0.357589	0.893044	-0.352509	-0.434104	0.787385	-0.410356	-0.123592	-0.615987	0.806328	0.797729	-0.131812	0.572567	-0.262688	-0.280923	0.72669	0.102274	0.152285	0.0171603	-0.130462	-0.117689	-0.0779062	-0.0124786	0.0955342	-0.0229171	0.046994	-0.101068	-0.161312	-0.129907	-0.117791	-0.0955722	0.45841
GSLs	2.19188e-52	0.30963	0.0797599	0.501195	0.0515393	4.2271e-27	1.6629e-38	1	-0.140298	0.952147	0.938035	0.960375	0.937856	0.869258	0.895134	0.28226	-0.400059	0.949323	-0.331343	0.9302	-0.388917	-0.435074	0.880168	-0.430104	-0.18285	-0.691465	0.865011	0.806127	-0.12393	0.534749	-0.321685	-0.298529	0.811474	0.048367	0.189648	-0.0216906	-0.0855357	-0.0750985	-0.0459107	-0.0136372	0.0583998	-0.0135268	0.0301775	-0.0576738	-0.0896338	-0.0913331	-0.0876449	-0.0919276	0.072921
DAG	0.198317	1.53057e-10	9.81679e-08	0.000367961	2.78065e-10	0.314682	0.950227	0.157509	1	-0.130159	-0.119527	-0.135687	-0.131702	-0.00456955	-0.115943	-0.0589095	0.354399	-0.13189	0.249524	-0.101964	0.381849	0.218884	-0.134491	0.147589	0.143831	0.249688	-0.12022	-0.0832811	0.152867	0.0579234	0.257924	0.188894	-0.0201671	0.206176	0.0696881	-0.133645	0.103596	0.0165387	-0.0698809	0.19965	0.06007	0.0813421	0.0133654	0.0498156	0.0590296	0.0948233	0.0792449	-0.132111	-0.0163294
PA	5.24409e-80	0.252024	0.0751436	0.508881	0.0449262	1.38395e-33	6.44139e-44	8.42924e-54	0.190051	1	0.992949	0.984248	0.978361	0.942726	0.95284	0.365938	-0.412224	0.987921	-0.318478	0.97737	-0.377795	-0.42883	0.906739	-0.426173	-0.180303	-0.687282	0.850223	0.773791	-0.114246	0.617344	-0.3266	-0.292905	0.801645	0.0761649	0.223016	0.0357736	-0.0891589	-0.0986751	-0.100668	0.0269009	0.104897	0.015195	0.066437	-0.0533821	-0.0892187	-0.0684613	-0.0618183	-0.114049	0.0171571
PI	1.66503e-85	0.232214	0.0844678	0.552681	0.0428859	6.22823e-31	9.74955e-37	2.76164e-48	0.22914	2.3099e-95	1	0.960569	0.992211	0.960454	0.977645	0.374673	-0.381415	0.968985	-0.282812	0.974428	-0.368252	-0.407821	0.92933	-0.413158	-0.174106	-0.677672	0.835305	0.756454	-0.0969059	0.62439	-0.31839	-0.277837	0.79847	0.0739464	0.246147	0.026483	-0.0796741	-0.0999115	-0.112717	0.0487669	0.112722	0.0224983	0.0676126	-0.0358424	-0.0592389	-0.0383914	-0.032882	-0.126918	-0.00210455
PS	1.98641e-54	0.251353	0.0678444	0.497577	0.038778	2.58189e-35	3.8877e-52	7.52358e-58	0.171751	7.92435e-78	5.9045e-58	1	0.937458	0.89068	0.888373	0.376355	-0.406155	0.987166	-0.320213	0.954389	-0.387266	-0.438935	0.847229	-0.437182	-0.186734	-0.705889	0.872183	0.802807	-0.124105	0.567275	-0.335773	-0.301276	0.80978	0.0920847	0.173888	0.0435623	-0.10188	-0.110268	-0.109716	0.0361736	0.124477	-0.0213735	0.0352017	-0.059689	-0.1084	-0.0707172	-0.0633477	-0.115742	0.0358327
LysoPC	9.42569e-86	0.25203	0.0825558	0.533036	0.0484386	2.09565e-28	8.14804e-34	3.18013e-48	0.184806	6.3299e-71	3.46133e-93	4.34643e-48	1	0.946529	0.98422	0.33939	-0.405703	0.94794	-0.304553	0.965246	-0.372151	-0.413942	0.947024	-0.410348	-0.172969	-0.666314	0.825295	0.759524	-0.103902	0.612018	-0.314585	-0.278791	0.781912	0.0659261	0.248895	0.000817629	-0.0715606	-0.0827785	-0.0853095	0.0208065	0.0803923	0.0440686	0.0855333	-0.0352398	-0.0519279	-0.0594693	-0.0541942	-0.113729	0.00453491
LysoPG	3.96308e-51	0.625974	0.188404	0.937113	0.222899	1.66751e-26	7.96192e-26	1.13878e-32	0.963462	5.82639e-50	6.81367e-58	2.35184e-36	1.99387e-51	1	0.964672	0.434257	-0.227231	0.915954	-0.136726	0.927278	-0.291453	-0.316413	0.900473	-0.344441	-0.102456	-0.602105	0.793467	0.710926	0.0358071	0.675084	-0.199199	-0.135925	0.782596	0.0677534	0.299201	0.0449215	-0.0558168	-0.0922508	-0.134892	0.0913405	0.137643	0.0106683	0.0425247	0.0265664	0.000657565	-0.000411911	0.00239436	-0.161286	-0.0374354
LysoPS	1.90676e-65	0.241414	0.103314	0.629221	0.0573525	5.69135e-23	4.76704e-25	3.22594e-37	0.243503	4.10499e-54	3.21471e-70	6.36368e-36	8.6661e-78	2.54154e-60	1	0.353997	-0.348031	0.915351	-0.248169	0.946392	-0.333938	-0.372033	0.95075	-0.374884	-0.157059	-0.624466	0.782922	0.700664	-0.0786569	0.634309	-0.288733	-0.24474	0.762352	0.0373668	0.289565	0.0160053	-0.0492576	-0.0678455	-0.0805965	0.0319693	0.0699823	0.0633778	0.0914411	-0.00441147	-0.0146598	-0.0398987	-0.0372087	-0.127585	-0.0184146
LysoPE	0.000721264	0.0776124	0.130353	0.342375	0.0389494	0.000265079	0.00233431	0.00386904	0.554465	0.00014396	9.65369e-05	8.92705e-05	0.000453026	4.58459e-06	0.000244112	1		0.38548	0.485806	0.36331	0.0636333	-0.00776106	0.237277	0.100806	-0.0118164	-0.355818	0.586178	0.550234	0.249297	0.142383	-0.0205588	0.244598	0.510901	0.0479314	0.0525695	0.294336	0.0941805	-0.0728327	-0.288465	0.468469	0.34523	-0.189466	-0.27373	0.474073	0.373821	0.315012	0.286252	-0.303023	-0.183982
LysoPA	1.17475e-05	0.258948	0.0978861	0.0363428	0.151956	0.00201792	5.9258e-06	2.82869e-05	0.000239891	1.51454e-05	7.03619e-05	2.07463e-05	2.12329e-05	0.0209834	0.000315383	1.26832e-05	1	-0.397801	0.793828	-0.390292	0.457669	0.475769	-0.393564	0.452013	0.119356	0.228932	-0.140754	-0.144311	0.383194	-0.247181	0.292477	0.461638	-0.105692	0.0529048	-0.00551463	0.100716	0.149254	-0.0417663	-0.282415	0.476747	0.28393	-0.111373	-0.202984	0.354175	0.479276	0.50985	0.488045	-0.403637	-0.296743
Sph	4.36999e-68	0.239882	0.0648329	0.556915	0.0412189	1.17144e-32	2.98192e-49	1.42176e-52	0.184173	1.30748e-83	3.9395e-63	2.73732e-82	5.35087e-52	7.66471e-42	1.08317e-41	5.79528e-05	3.16804e-05	1	-0.309119	0.958204	-0.357097	-0.427181	0.885418	-0.409303	-0.176814	-0.692031	0.860441	0.819971	-0.108831	0.602764	-0.318514	-0.280741	0.792843	0.0562656	0.192918	0.0546432	-0.0987761	-0.110924	-0.116897	0.0419526	0.128809	-0.0113525	0.0453499	-0.0463511	-0.0882033	-0.0657281	-0.061094	-0.109122	0.0288235
SM	0.00115513	0.246388	0.781635	0.00868687	0.176195	0.0242053	0.000208706	0.000628888	0.0110274	0.00104338	0.00379716	0.000975766	0.00176117	0.168464	0.0114854	1.97479e-07	1.51724e-23	0.00148746	1	-0.326371	0.201939	0.36491	-0.293765	0.173133	0.105767	0.0860998	-0.0938906	-0.0846002	0.348595	-0.235944	0.175507	0.357683	-0.0195941	0.040581	0.00767156	0.145744	0.0216462	-0.154607	-0.31775	0.467071	0.346599	-0.179418	-0.226426	0.491182	0.513562	0.402931	0.379364	-0.468328	-0.356498
OAA	1.70046e-60	0.434172	0.196104	0.385203	0.117378	2.45813e-32	8.28517e-37	9.26932e-46	0.305426	5.92701e-70	2.64161e-67	7.89827e-55	1.1277e-60	6.83113e-45	2.26081e-51	0.000161986	4.59056e-05	1.05473e-56	0.000766799	1	-0.282596	-0.345293	0.884735	-0.445915	-0.161644	-0.658994	0.840115	0.753306	-0.109677	0.606633	-0.299266	-0.270185	0.788014	0.0498104	0.246726	0.0383698	-0.0395619	-0.0339254	-0.0114755	-0.0210159	0.0103548	0.0558293	0.0669849	-0.0454038	-0.0926696	-0.0908556	-0.0918125	-0.0398658	0.0977651
MA	0.000109869	0.0121366	0.00155404	0.590395	0.00146841	0.0113976	0.000260343	4.90834e-05	6.89272e-05	8.34577e-05	0.000129642	5.31726e-05	0.000108471	0.00281772	0.000566316	0.523101	1.17107e-06	0.000213254	0.040799	0.00382511	1	0.612988	-0.351407	0.396858	0.167034	0.341488	-0.222225	-0.182398	0.246006	-0.205439	0.34157	0.378396	-0.25245	0.0100485	-0.0711832	0.121878	0.160065	0.147232	0.165995	0.00379056	-0.174279	0.0996337	-0.0428566	0.127018	0.107565	0.0365555	-0.0031066	0.181437	0.178288
α-KGA	1.10138e-05	0.347496	0.0529782	0.458151	0.126757	0.000786147	4.62424e-06	4.37875e-06	0.0263283	6.20207e-06	1.90413e-05	3.51855e-06	1.38393e-05	0.0011294	0.000109061	0.937982	3.79516e-07	6.79151e-06	0.000150774	0.000354131	5.88764e-12	1	-0.322997	0.146641	0.148393	0.336728	-0.331538	-0.306693	0.257714	-0.165449	0.18881	0.246144	-0.305202	-0.0873864	-0.0736508	0.12564	0.0716323	0.0664521	0.0928967	-0.0454216	-0.138884	0.138398	0.0691457	0.0965891	0.147027	0.0842006	0.0801766	0.100403	0.0262183
CA	1.61221e-53	0.215421	0.0752806	0.690322	0.049274	1.04637e-18	6.03212e-23	1.85267e-34	0.175596	1.16136e-39	1.69551e-45	1.66881e-29	1.26248e-51	2.64077e-38	3.48324e-53	0.0158095	3.90985e-05	2.20747e-35	0.00259741	2.92853e-35	0.000272994	0.00087558	1	-0.361408	-0.189609	-0.598435	0.717102	0.705785	-0.103775	0.600797	-0.2976	-0.290046	0.70107	0.022695	0.241863	-0.0304195	-0.0687385	-0.0716738	-0.0732616	-0.00834317	0.059264	0.0625377	0.10699	-0.0519184	-0.0538698	-0.0574565	-0.0437786	-0.121144	-0.0324389
Succ	1.07039e-05	0.648497	0.230488	0.602396	0.398437	2.08404e-05	1.66964e-05	5.78011e-06	0.136817	7.17732e-06	1.44214e-05	3.88716e-06	1.67033e-05	0.000367061	9.5598e-05	0.31098	1.64378e-06	1.76354e-05	0.0803097	2.35328e-06	3.32064e-05	0.139385	0.00017632	1	0.0176599	0.391063	-0.294143	-0.268948	0.239475	-0.2831	0.284297	0.286446	-0.299496	-0.0213634	-0.119081	0.145945	0.225531	0.167541	0.0516853	0.156382	-0.0305405	-0.0986689	-0.250552	0.105871	0.0895733	0.304164	0.264448	0.0940566	-0.086914
DSA	0.0753903	0.137879	0.141531	0.0085076	0.0948498	0.564306	0.213578	0.0645016	0.147209	0.0683772	0.0785987	0.0589371	0.0806007	0.303088	0.113109	0.9057	0.229813	0.0739898	0.287645	0.10284	0.0917197	0.13467	0.0550756	0.859465	1	0.165845	-0.0720876	-0.0421508	0.449422	0.0758948	0.580886	0.546412	-0.207683	-0.0669788	0.22639	-0.114434	0.0280483	0.00529635	0.0397611	0.042834	-0.0426349	0.0112171	-0.0282595	-0.0516446	-0.0260168	0.10575	0.043409	0.169733	0.284077
DA	1.89819e-14	0.0244685	0.00863826	0.493239	0.00552521	1.37467e-11	4.34597e-12	6.18857e-16	0.010973	1.08431e-15	3.79826e-15	8.30182e-17	1.57468e-14	1.72623e-11	1.80936e-12	0.000225518	0.0200169	5.73215e-16	0.38717	3.81194e-14	0.000415288	0.000505451	2.4586e-11	4.42075e-05	0.094088	1	-0.645639	-0.597701	0.151792	-0.192278	0.395532	0.310767	-0.582632	-0.158113	-0.138555	-0.0183049	0.211103	0.259398	0.23415	-0.116962	-0.225693	0.0380288	-0.074968	0.0291261	-0.0470212	-0.0654251	-0.0788581	0.170072	0.0179428
EPA	2.80537e-27	0.150728	0.0159039	0.200479	0.0212661	2.0863e-22	9.0167e-25	5.12553e-32	0.226433	6.6431e-30	5.42912e-28	3.91818e-33	8.20072e-27	1.64129e-23	1.52617e-22	7.75949e-11	0.156151	2.44545e-31	0.345506	1.37915e-28	0.0240642	0.000623986	1.59869e-17	0.00256295	0.469298	1.79844e-13	1	0.919901	0.0959677	0.424303	-0.16176	0.0344265	0.815991	0.0426057	0.177251	0.0408283	-0.047501	-0.0991933	-0.128175	0.157547	0.159726	-0.0881671	-0.0778464	0.148824	0.131579	0.0432476	0.0144277	-0.136381	0.0522829
DHA	2.64813e-23	0.225911	0.0289666	0.489089	0.0417116	5.27395e-18	6.42255e-24	9.45017e-25	0.402958	9.54142e-22	2.47337e-20	2.03825e-24	1.41799e-20	3.99943e-17	1.74254e-16	1.7371e-09	0.145849	3.24273e-26	0.395523	4.33896e-20	0.0651762	0.00162762	8.42606e-17	0.00601391	0.672477	2.63736e-11	7.46578e-43	1	0.132542	0.40657	-0.0869496	0.0752548	0.739664	0.016996	0.123213	0.0460193	-0.0598506	-0.118228	-0.16829	0.183918	0.208099	-0.110693	-0.0890981	0.138682	0.133018	0.0363937	0.0108978	-0.158573	0.0533698
LAC	0.27576	0.0878004	0.980998	0.18712	0.0651383	0.99419	0.184436	0.212317	0.123178	0.250522	0.330166	0.211667	0.296279	0.719534	0.429667	0.011103	6.4655e-05	0.273828	0.000307899	0.270092	0.0122508	0.00858538	0.296871	0.0148381	1.9161e-06	0.125867	0.334892	0.181995	1	0.0835437	0.752004	0.835367	0.00811017	0.0282496	0.264158	0.101813	-0.0119407	-0.0433135	-0.0444733	0.105462	0.079372	-0.164356	-0.198833	0.224157	0.352034	0.166814	0.120748	-0.0722898	0.0507855
AA	1.23673e-12	0.603423	0.487277	0.228379	0.852156	3.59843e-11	2.63155e-10	5.93871e-09	0.561124	3.78381e-12	1.82373e-12	4.16858e-10	6.49137e-12	5.28147e-15	6.32406e-13	0.151369	0.0118295	1.61935e-11	0.0164254	1.10889e-11	0.0373617	0.0948861	1.95909e-11	0.0037602	0.446091	0.0516801	7.94838e-06	2.03085e-05	0.401472	1	0.0454574	-0.012352	0.45355	-0.0492625	0.279325	-0.0668383	-0.0959766	-0.0679313	-0.0590906	-0.0605546	0.0668439	0.001305	0.0620656	-0.0931517	-0.197647	-0.1211	-0.0914255	-0.0535021	0.0319667
DTA	0.00110889	0.0119878	0.506794	0.0424176	0.00482926	0.105115	0.00734665	0.000921569	0.00852948	0.000759889	0.00104691	0.000525581	0.00121087	0.0436701	0.0030982	0.836694	0.00271811	0.00104193	0.0761868	0.00213449	0.000413884	0.0561274	0.00226615	0.00360975	1.2559e-10	3.54701e-05	0.102592	0.382484	5.46073e-20	0.648427	1	0.872378	-0.250697	-0.0195332	0.2608	-0.0110821	0.0320249	0.0446264	0.0986822	0.000720792	-0.0610145	-0.102382	-0.157525	0.0900855	0.163582	-0.00832842	-0.046495	0.0977357	0.250573
DPA	0.00353566	0.198514	0.821629	0.339612	0.118782	0.117481	0.0040482	0.00219181	0.0560165	0.00267746	0.00449018	0.00198486	0.00434917	0.170996	0.012719	0.0127727	9.19777e-07	0.00407318	0.000207846	0.00577766	8.11386e-05	0.0122004	0.00295974	0.00335321	2.36644e-09	0.00139856	0.729922	0.449946	5.33526e-28	0.901447	3.646e-33	1	-0.126592	-0.0354845	0.212693	0.0250158	0.0318924	-0.0124543	-0.0182287	0.151972	0.063938	-0.165861	-0.216843	0.249342	0.363758	0.124585	0.0651489	0.0326257	0.15571
Coenzyme Q	4.22722e-22	0.469728	0.122887	0.826045	0.117573	6.22429e-18	3.66517e-18	2.65539e-25	0.839763	2.65813e-24	5.4431e-24	3.98703e-25	1.87746e-22	1.63202e-22	8.43138e-21	3.5082e-08	0.28799	1.87966e-23	0.844257	5.28293e-23	0.0100929	0.00171966	1.64603e-16	0.00211688	0.0352877	1.07243e-10	8.80192e-26	4.51074e-19	0.935199	1.49998e-06	0.010644	0.202586	1	0.059302	0.150127	0.0847182	-0.0591261	-0.131036	-0.188299	0.208058	0.217889	-0.088131	-0.0766093	0.133156	0.114968	0.0676288	0.0690132	-0.272474	-0.026091
LCAT	0.624672	0.228135	0.17335	0.528343	0.282871	0.173868	0.30395	0.627559	0.0366694	0.44447	0.457886	0.354904	0.508208	0.496497	0.707858	0.630665	0.595596	0.572406	0.684013	0.617313	0.919758	0.380089	0.819998	0.830396	0.501443	0.110681	0.669148	0.864697	0.776978	0.621195	0.844736	0.721957	0.551824	1	0.0395183	0.156389	0.0152877	0.0605362	0.0664165	-0.0859361	-0.0554411	-0.0690781	-0.0224129	-0.108157	-0.0856788	-0.06001	-0.0645915	-0.149597	-0.149081
PLCH1	0.0158229	0.657539	0.647295	0.238722	0.696745	0.0485806	0.124627	0.0550255	0.484254	0.0235529	0.0121995	0.0789786	0.011238	0.0021395	0.00300984	0.597933	0.955912	0.0508918	0.938696	0.0119913	0.474905	0.45969	0.0138416	0.230894	0.021476	0.162786	0.073268	0.214997	0.00701214	0.00427193	0.00779698	0.0310058	0.130122	0.691864	1	-0.0779743	0.0179903	-0.0164734	-0.0663774	0.0645149	0.0616619	0.0902602	0.0605527	-0.0657651	0.113271	-0.0104156	-0.0457659	0.0242375	-0.0243953
PLTP	0.892439	0.435738	0.522481	0.837263	0.480533	0.734725	0.863402	0.827839	0.178355	0.719785	0.790594	0.662169	0.99346	0.652302	0.872516	0.00254555	0.311417	0.583548	0.141849	0.700386	0.220046	0.206028	0.760345	0.141294	0.249738	0.854388	0.68219	0.644376	0.306148	0.502344	0.911535	0.801951	0.394862	0.114675	0.433693	1	0.0567352	0.0581065	0.0538643	0.043959	0.00196828	-0.0933638	-0.149062	0.107872	0.0286346	-0.0709553	-0.126004	0.0623997	-0.0806973
WBC	0.376435	0.289221	0.706749	0.837143	0.248487	0.411211	0.18901	0.390299	0.29771	0.370463	0.423706	0.305828	0.472561	0.575478	0.621229	0.344012	0.132397	0.320874	0.828186	0.691541	0.106291	0.472116	0.490243	0.0219897	0.778526	0.0323148	0.633741	0.548144	0.904713	0.334847	0.74811	0.749117	0.553007	0.878186	0.856863	0.569199	1	0.916399	0.432685	0.162612	-0.422338	0.370824	-0.189392	0.136929	-0.0855227	0.10771	-0.0226797	0.052812	0.061394
NEU	0.353078	0.114105	0.445938	0.443593	0.0911562	0.350284	0.236432	0.450891	0.868305	0.321372	0.315315	0.267504	0.405813	0.354033	0.49591	0.464705	0.675295	0.264653	0.118917	0.733705	0.137781	0.504822	0.471859	0.090726	0.957655	0.00814674	0.318824	0.234277	0.663981	0.495364	0.654439	0.900635	0.187058	0.543562	0.86882	0.559885	5.93063e-42	1	0.718857	-0.225648	-0.691898	0.293057	-0.21685	0.0431511	-0.245439	-0.162869	-0.258913	0.197363	0.194048
NEU.	0.370908	0.0317282	0.198204	0.109209	0.02159	0.31319	0.434096	0.645158	0.483043	0.311644	0.256957	0.269922	0.391559	0.174299	0.418342	0.00312711	0.00384877	0.239622	0.00107302	0.908409	0.0937869	0.350658	0.462072	0.604114	0.690067	0.0172867	0.196952	0.0892714	0.655549	0.553246	0.321336	0.854987	0.0568092	0.50505	0.505302	0.588932	5.00681e-06	1.22649e-17	1	-0.695908	-0.958608	0.0955021	-0.212609	-0.0691347	-0.383335	-0.47215	-0.537065	0.394894	0.396573
LYM	0.927264	0.195485	0.165423	0.298833	0.177456	0.711739	0.900442	0.891252	0.0431864	0.787367	0.624714	0.716784	0.834754	0.358822	0.748532	6.0255e-07	3.5644e-07	0.67393	6.57526e-07	0.833115	0.969687	0.648686	0.933341	0.11469	0.66748	0.23936	0.11198	0.0629312	0.289046	0.54344	0.994235	0.125413	0.0349509	0.388077	0.517348	0.659283	0.10077	0.0219187	3.37543e-16	1	0.742145	-0.092742	-0.195803	0.221338	0.348027	0.589947	0.504368	-0.371813	-0.309722
LYM.	0.374747	0.0436323	0.0779296	0.228111	0.029775	0.270665	0.33709	0.557902	0.546676	0.291648	0.256936	0.21029	0.419526	0.1656	0.482407	0.000355076	0.00365533	0.194725	0.000335136	0.91732	0.0782965	0.16178	0.55208	0.759421	0.668935	0.0218918	0.107045	0.0349144	0.425471	0.502308	0.540377	0.521108	0.0270372	0.578055	0.53608	0.984257	8.84246e-06	5.8369e-16	6.52177e-57	2.97892e-19	1	-0.321958	-0.0401226	0.0708883	0.337668	0.399051	0.444985	-0.274779	-0.318543
MONO	0.767965	0.425553	0.197171	0.524194	0.423494	0.780737	0.818267	0.892128	0.414036	0.87892	0.821532	0.830317	0.658486	0.914826	0.524774	0.0552624	0.262713	0.909386	0.0697679	0.575392	0.31667	0.16327	0.530294	0.321402	0.910463	0.702923	0.375831	0.265655	0.0971202	0.989562	0.303439	0.0940554	0.376027	0.488097	0.364558	0.348231	0.000115284	0.00266315	0.337253	0.351465	0.000911833	1	0.804559	0.0259808	0.0113527	-0.0531541	-0.0815114	-0.374269	-0.257559
MONO.	0.405504	0.885954	0.190846	0.508401	0.820096	0.456736	0.637372	0.762195	0.893407	0.504919	0.497394	0.724083	0.390313	0.66974	0.358291	0.00514519	0.0397462	0.649204	0.021455	0.501404	0.667315	0.48767	0.282075	0.0106909	0.776901	0.451681	0.43445	0.370791	0.0440662	0.533409	0.112031	0.0277994	0.441809	0.822199	0.543452	0.1329	0.0553603	0.027794	0.0310734	0.0474606	0.687395	1.36122e-24	1	-0.0815143	0.0448391	-0.116726	-0.0511791	-0.440504	-0.349454
BASO	0.643623	0.515606	0.706223	0.80482	0.555902	0.614636	0.30972	0.562816	0.617277	0.592277	0.719268	0.549227	0.723796	0.78995	0.964725	4.22961e-07	0.000242234	0.641988	1.3797e-07	0.648814	0.201059	0.331757	0.602481	0.287168	0.604399	0.770247	0.133528	0.162397	0.0228323	0.349332	0.365491	0.0110881	0.179963	0.276831	0.509246	0.278105	0.167825	0.665165	0.487739	0.0246484	0.476741	0.794476	0.413045	1	0.42459	0.16279	0.127708	-0.438098	-0.293069
BASO.	0.477239	0.279608	0.488216	0.622931	0.258213	0.462804	0.103559	0.367909	0.553656	0.370141	0.552248	0.275744	0.602415	0.99474	0.883153	0.000100424	3.0279e-07	0.375634	2.89699e-08	0.351843	0.279481	0.138337	0.588894	0.368234	0.794198	0.637176	0.18522	0.180418	0.000265723	0.0453698	0.098728	0.000158774	0.247517	0.389504	0.254612	0.774019	0.390372	0.0124585	6.42212e-05	0.000315435	0.000486343	0.909384	0.652898	7.82494e-06	1	0.350488	0.347184	-0.431314	-0.32854
EOS	0.441452	0.0776176	0.684857	0.143442	0.104083	0.208782	0.190915	0.358861	0.340714	0.491999	0.700225	0.477808	0.550701	0.996705	0.689049	0.00119137	3.78212e-08	0.509485	2.44606e-05	0.36139	0.713923	0.397766	0.564291	0.00178647	0.287721	0.511443	0.664462	0.715135	0.092155	0.223025	0.933459	0.209892	0.497291	0.547078	0.916836	0.476324	0.278829	0.100225	4.77892e-07	5.4772e-11	2.97562e-05	0.593861	0.240315	0.100392	0.000283984	1	0.951513	-0.237876	-0.178805
EOS.	0.478546	0.0563287	0.839692	0.0182788	0.0697054	0.27389	0.236023	0.378676	0.426215	0.535044	0.741602	0.524971	0.586649	0.98085	0.709038	0.00337557	1.70206e-07	0.539849	7.75246e-05	0.356334	0.975155	0.420779	0.660594	0.00694781	0.663285	0.428483	0.884991	0.913001	0.224383	0.358374	0.640953	0.513231	0.488507	0.51685	0.646202	0.204707	0.820118	0.00827105	4.96055e-09	5.57556e-08	2.48415e-06	0.413062	0.607666	0.1986	0.000326937	1.613e-53	1	-0.176	-0.188795
SAA	0.276988	0.829784	0.820652	0.00877281	0.948893	0.104825	0.336897	0.355729	0.183434	0.251343	0.201415	0.244327	0.252684	0.103615	0.199039	0.00186256	2.35975e-05	0.27254	6.07887e-07	0.689293	0.0666286	0.312929	0.222858	0.34465	0.0865207	0.0858863	0.16955	0.109634	0.468049	0.591444	0.326022	0.743546	0.0053618	0.131499	0.807992	0.531204	0.596242	0.0456875	3.66104e-05	0.000110167	0.00497027	9.83629e-05	3.21686e-06	3.69028e-06	5.40453e-06	0.0155396	0.0753518	1	0.730876
CRP	0.913315	0.617596	0.590117	0.172437	0.523102	0.818575	0.0445661	0.464162	0.869957	0.863427	0.983167	0.719341	0.963738	0.707346	0.853525	0.0628369	0.00233668	0.772569	0.000218926	0.325876	0.0715759	0.79264	0.744964	0.38268	0.00363699	0.857238	0.599933	0.592362	0.610433	0.748552	0.0106839	0.116277	0.793624	0.132852	0.806766	0.417759	0.537856	0.0495245	3.36814e-05	0.00145434	0.00104079	0.00862676	0.000296822	0.00266208	0.000703569	0.0707442	0.0561477	1.88925e-18	1
PCT	0.440041	0.177651	0.945263	0.240066	0.0724136	0.43795	0.31813	0.603673	0.85597	0.47135	0.434622	0.501725	0.447773	0.329951	0.442158	0.127109	0.0621238	0.498946	0.0309864	0.934943	0.000502862	0.117973	0.400508	0.971961	0.0154784	0.690494	0.756215	0.645312	0.219509	0.288911	0.00337375	0.00561694	0.303028	0.15562	0.25879	0.40321	0.0580356	0.00958739	3.99717e-05	6.39929e-05	9.25532e-05	0.947311	0.0640675	0.0646561	0.00418544	0.112396	0.084619	2.59412e-09	3.62006e-15
ALB	0.620515	0.316189	0.0397089	1.26318e-05	0.391308	0.374988	0.741148	0.644226	0.373976	0.714919	0.490362	0.922613	0.50631	0.134843	0.257035	0.00048038	0.000344419	0.863574	2.72032e-05	0.716128	0.933206	0.0928097	0.322495	0.296342	0.00830422	0.151889	0.950036	0.733673	0.00398308	0.00412236	0.0252114	0.00812244	0.927002	0.5701	0.022735	0.955275	0.810696	0.323177	0.0348807	0.0225935	0.105835	0.0295271	0.0236973	0.000289286	0.000457753	0.220534	0.23988	3.1088e-14	6.31913e-12
ALT	0.850871	0.0884115	0.248594	0.741789	0.0579567	0.319012	0.320211	0.706933	0.265029	0.803164	0.907767	0.778705	0.890731	0.943694	0.939289	0.0715315	0.0933495	0.776632	0.0316348	0.782781	0.495502	0.772555	0.97446	0.0113798	0.248153	0.609516	0.718222	0.771484	0.906508	0.00475685	0.604736	0.625241	0.476739	0.283568	0.712182	0.531358	0.69827	0.489691	0.0176116	0.0376445	0.0269198	0.844813	0.784345	0.063105	0.00179029	0.138442	0.0865608	0.071566	0.00355839
AST	0.885511	0.222648	5.46462e-06	0.445974	0.146228	0.545921	0.572325	0.758843	0.310593	0.983519	0.83411	0.930468	0.880164	0.514226	0.793749	0.0889856	0.0567233	0.983746	0.00348424	0.629265	0.00432304	0.849036	0.476696	0.0576505	0.815197	0.369642	0.906499	0.638337	0.288945	0.570233	0.918463	0.476205	0.317524	0.151393	0.991102	0.834747	0.717476	0.148734	0.000131469	0.000981549	0.000658543	0.16281	0.145645	0.147741	0.00569358	0.0225597	0.0177736	3.82524e-13	1.05751e-20
LDH	0.841374	0.388077	0.549588	0.106	0.424369	0.344262	0.206319	0.240497	0.292709	0.630712	0.862906	0.340566	0.876032	0.642781	0.841681	0.19144	0.00531175	0.570833	0.000846341	0.523032	0.730674	0.942105	0.790922	0.101351	0.927455	0.681965	0.461945	0.686181	0.460825	0.571476	0.78735	0.323007	0.482666	0.583829	0.289269	0.0166139	0.0366633	0.000157582	1.71437e-06	0.000580097	0.000147054	0.141573	0.0014094	0.000274519	6.93127e-06	0.0232372	0.0131612	2.23133e-18	1.53494e-10
GLU	0.731696	7.67463e-05	0.129718	1.19426e-05	0.000378927	0.175601	0.139267	0.559471	0.0151327	0.965132	0.787245	0.815221	0.951942	0.639198	0.654308	0.0972957	0.0982556	0.660112	0.0241022	0.844431	0.196618	0.29845	0.945301	0.145553	0.316263	0.902438	0.453309	0.0424926	0.0515436	0.570239	0.92485	0.77761	0.752393	0.212179	0.00542609	0.683334	0.728625	0.352668	0.00363638	0.00262141	0.0110427	0.969061	0.929694	0.000275855	0.00015664	0.0012439	0.000126306	0.116545	0.268497
Cr	0.88695	0.302776	0.00143278	0.51253	0.15166	0.89271	0.820552	0.985807	0.0734876	0.914731	0.859602	0.900626	0.917708	0.652811	0.858367	0.136917	0.37245	0.877452	0.0293284	0.578655	1.37113e-09	0.0275579	0.683661	0.722573	0.582964	0.143676	0.683661	0.588405	0.331721	0.953704	0.932091	0.743	0.270656	0.0566225	0.51179	0.884504	0.721949	0.48957	0.0223424	0.0296259	0.0231441	0.775241	0.765407	0.469116	0.25079	0.344691	0.348525	3.61158e-05	1.02766e-05
Cys.C	0.429914	0.483832	0.000393816	0.195097	0.282458	0.606331	0.716412	0.578393	0.143887	0.457176	0.401874	0.466994	0.450084	0.242724	0.433436	0.0375031	0.334806	0.452244	0.00743746	0.886987	1.36308e-12	0.0122283	0.209931	0.642018	0.585286	0.0492659	0.506101	0.36941	0.0524888	0.348685	0.717583	0.661995	0.215413	0.279278	0.464061	0.584695	0.502383	0.0603603	0.00111601	0.00206858	0.000699935	0.717055	0.964388	0.207954	0.16647	0.24357	0.202219	3.77617e-06	9.09491e-07
pH	0.872077	0.187322	0.033003	0.282646	0.251871	0.255827	0.529877	0.733698	0.20602	0.788452	0.818907	0.731733	0.821151	0.773636	0.942154	0.38447	0.40592	0.842869	0.0384818	0.605495	0.453795	0.547005	0.712395	0.884834	0.751454	0.114026	0.885303	0.893297	0.289877	0.241644	0.445376	0.402324	0.756598	0.439828	0.131445	0.928165	0.466444	0.202334	0.145963	0.649888	0.533017	0.422579	0.116949	0.000109228	2.18796e-05	0.00301414	0.00271513	0.600312	0.0172844
pCO2	0.176374	0.561825	0.421092	0.963472	0.591225	0.509058	0.626254	0.27737	0.716019	0.248243	0.197139	0.319061	0.17556	0.136255	0.156625	0.123109	0.418064	0.237139	0.0202826	0.222868	0.613265	0.281211	0.480611	0.044719	0.114286	0.0593789	0.202585	0.0891327	0.0731505	0.24798	0.598818	0.187704	0.0732919	0.0512892	0.0555639	0.191613	0.435908	0.858839	0.152585	0.0931084	0.433113	0.172614	0.11019	0.00719609	0.00822204	0.0384288	0.0720606	0.0112576	0.0358649
pO2	0.0617959	0.004037	0.105657	0.174546	0.00157633	0.736138	0.172268	0.0531927	0.00156283	0.116827	0.0940103	0.168101	0.0655772	0.135937	0.0533072	0.608582	0.0707312	0.133724	0.459582	0.318859	0.000693136	0.332321	0.00446761	0.154919	0.000566182	0.440888	0.165369	0.195726	0.236494	0.597387	0.0249783	0.0753884	0.0947352	0.602593	0.673336	0.0229291	0.0380924	0.075101	0.430505	0.769102	0.158432	0.00563111	0.0605484	0.137013	0.310026	0.910047	0.821086	0.034061	0.131875
HCO3..P.	0.0435627	0.764854	0.403635	0.534314	0.545253	0.434516	0.103462	0.168623	0.721417	0.143501	0.0846978	0.269364	0.048821	0.0505457	0.0436897	0.444663	0.419793	0.145126	0.66071	0.164953	0.00468814	0.0748339	0.00557951	0.916924	0.562362	0.495835	0.473993	0.0290601	0.937089	0.0182444	0.219287	0.634939	0.12405	0.171968	0.473594	0.995356	0.072333	0.0296247	0.023714	0.0572005	0.00711383	0.0238715	0.219725	0.726941	0.420143	0.610908	0.395461	0.313666	0.0328916
ABE	0.140563	0.555574	0.117147	0.279164	0.793661	0.279324	0.123035	0.270134	0.318407	0.258234	0.196565	0.356293	0.1447	0.136829	0.158656	0.914098	0.751541	0.268206	0.685515	0.238494	0.0123177	0.0844073	0.0441797	0.819959	0.846727	0.23321	0.653436	0.0990166	0.545131	0.0297558	0.235661	0.941436	0.216846	0.365847	0.186459	0.859953	0.2362	0.231188	0.254666	0.239043	0.0655589	0.037357	0.129599	0.0345607	0.213016	0.317593	0.400291	0.354094	0.527988
LAC	0.203038	0.102066	0.0703635	0.159599	0.0836437	0.116171	0.148888	0.178747	0.900298	0.202316	0.183615	0.210428	0.158876	0.313402	0.231516	0.299083	0.0109114	0.250765	0.0354635	0.116527	0.0324327	0.367185	0.116268	0.0216325	0.37585	0.674967	0.563225	0.318771	0.219508	0.269848	0.882479	0.0640878	0.416885	0.332275	0.955118	0.917586	0.630212	0.850901	0.912191	0.67082	0.769036	0.826145	0.5023	0.000262039	0.00334615	0.0277203	0.0233033	0.0494506	0.109168
PLT	0.413358	0.259355	0.375586	0.00249579	0.214124	0.849911	0.386717	0.289849	0.0978344	0.45308	0.538314	0.417366	0.426244	0.893536	0.651292	9.54035e-05	9.80777e-05	0.570512	5.89234e-06	0.257935	0.45079	0.900716	0.559069	0.026193	0.503193	0.397098	0.862099	0.718147	0.657934	0.0910551	0.762289	0.285441	0.210996	0.774275	0.496125	0.880168	0.029675	0.812694	0.000514607	4.72487e-10	0.000625803	0.40997	0.511621	0.00926309	0.00220434	2.90625e-05	0.000361104	0.000811947	0.00551057
D.Dimer	0.914965	0.0146616	0.905343	0.860113	0.00604568	0.0771427	0.594144	4.68371e-16	0.572048	0.115004	0.0492395	0.173577	3.28256e-08	0.48468	2.16434e-08	6.15161e-07	0.000542531	7.49564e-05	0.000141701	1.34042e-07	0.00750278	0.0497727	0.864653	0.314271	0.0399729	0.15169	0.0397729	0.295372	0.00916784	0.406903	0.00237955	0.0439126	0.0114473	0.00278427	0.605557	0.173046	0.785909	0.177765	0.00739473	0.0309627	0.133898	0.000238854	0.000336746	0.126537	0.226752	0.511041	0.925602	1.93365e-27	4.76189e-12
PT	0.0794158	6.68776e-05	0.0376951	0.00130666	0.000152235	0.956646	0.424348	0.229905	0.000185318	0.0634057	0.0440553	0.140997	0.0345353	0.0675957	0.0276587	0.113501	0.00379078	0.150522	0.000241662	0.0912737	0.0806709	0.0639213	0.0313871	0.573544	0.24685	0.365959	0.316937	0.833521	0.207615	0.065438	0.0413922	0.118943	0.585804	0.917993	0.0679328	0.179642	0.063375	0.118429	0.227348	0.491724	0.296592	0.916679	0.372223	0.231006	0.803378	0.95809	0.637027	0.215749	0.718257
APTT	0.0213039	0.0556849	0.900367	0.0105821	0.0647057	0.448833	0.0270569	0.00578484	0.0567534	0.0192294	0.0221022	0.0159848	0.0185239	0.0663866	0.0366279	0.750936	2.1816e-05	0.0223524	7.94791e-05	0.0395515	0.601396	0.00277023	0.0436785	0.638588	0.99808	0.254016	0.0153363	0.0503624	0.483472	0.278868	0.197249	0.262993	0.0692042	0.519727	0.750443	0.0355448	0.000870411	0.0599257	0.528015	0.11454	0.755202	1.37539e-06	0.000184115	8.04415e-06	0.00019416	0.614782	0.605631	4.18429e-13	0.000158334
INR	0.978812	0.053869	0.751764	0.017341	0.136948	0.501656	0.398172	0.483421	0.0449467	0.90557	0.749041	0.693351	0.623798	0.793133	0.445825	0.861259	0.040565	0.693368	0.000872236	0.391766	0.0941375	0.406816	0.784574	0.384534	0.426395	0.961658	0.414918	0.111271	0.341429	0.330017	0.658524	0.784483	0.210075	0.841755	0.0150331	0.188558	0.229412	0.0546536	0.0927231	0.00537165	0.0145838	0.00386662	0.0127239	0.699404	0.748106	0.10547	0.176216	0.750664	0.218795
PTA	0.288751	0.486254	0.604637	0.117527	0.86121	0.284057	0.0751797	0.0735534	0.317506	0.365555	0.480086	0.155229	0.566497	0.518425	0.83583	0.59807	0.205422	0.147443	0.0135985	0.937235	0.0036762	0.046958	0.344149	0.193113	0.151095	0.63387	0.0612428	0.00554628	0.493482	0.823882	0.858613	0.824368	0.0398976	0.91773	0.0257341	0.153091	0.0323863	0.00253748	0.00723756	0.000816512	0.000302601	0.000240749	0.00454524	0.83152	0.689607	0.0235727	0.0414644	0.728568	0.280969
FIB	0.109644	0.31606	0.23065	0.0693157	0.247424	0.229857	0.00650356	0.0179498	0.139378	0.0684216	0.147647	0.0182679	0.185947	0.416792	0.447145	0.865283	7.88362e-05	0.0300182	1.77306e-05	0.0488172	0.678252	0.423435	0.380807	0.871713	0.0425141	0.655157	0.0155012	0.00938976	0.902311	0.441293	0.351997	0.798286	0.147731	0.0187648	0.934009	0.207034	0.314301	0.829031	0.0687698	0.175994	0.493852	2.06304e-05	3.01926e-06	2.05384e-05	1.0509e-06	0.758351	0.964928	1.26992e-18	4.51004e-11
[truncated: 21 more columns]
